# Supplementary material for: Efficacy and safety of finerenone in IgA nephropathy: an observational multicentre study
Source: Clin Kidney J. 2025 Apr 28;18(5):sfaf125. doi: 10.1093/ckj/sfaf125 (PMC12067071; doi:10.1093/ckj/sfaf125)
Supplement: sfaf125_Supplemental_Files [file sfaf125_supplemental_files.zip]

Archive with 2 entries (2 files):
- Supplementary figure.pdf
- Supplementary table.docx
